# Supplementary material for: Characterization of a barley (Hordeum vulgare L.) mutant with multiple stem nodes and spikes and dwarf (msnsd) and fine-mapping of its causal gene
Source: Front Plant Sci. 2023 Jul 6;14:1189743. doi: 10.3389/fpls.2023.1189743 (PMC10359901; doi:10.3389/fpls.2023.1189743)
Supplement: Supplementary File 3 — Distribution of Differential expressed transcripts. [file Table_1.xlsx]

## Sheet: Indels
Marker name	Position	Forward Primer	Reverse Primer
Indel5145	522373049	TCCTTGGTTAGAGCTTGAAAAAGT	ACTTGTTGTAAGAACGGTCAT
MND-Ind-12	540124865	ATTAGAAGACGGCCAAGAGA	CCTCCGAAGTCCTAATCTACAC
MND-Ind-4	541700581	CTTGCTAGCTCCAACTCCTC	TCCCTGTAGAAGAGGATTCC
InDel5170	557861942	TACCCTTGCCTCCTTCTCCT	GGCTAAGCATGCTCGCATTG
MND-Ind-1	562816976	ATCCAGCACCTCGACCTCT	CCAGCTCTGGCCAATCCA
MND-Ind-2	562821129	GACCTTGTCGTCAACCTCC	CCACAGATACAGAAACACTTACG
MND-Ind-16	563763216	CGGCCTTTAAGCAACGAGA	CTCACCGTTATCCCAGCTG
MND-Ind-23	563940394	GCGATCGTACTTGGTCTTTGG	ACCTGGTTTTCCACTTCCG
Indel5181	578321468	CGTTCAGCACATGCACTCTG	ACGTCTGGATAATGTAGGTGCA
Indel5182	582749256	TCAGCCGTTCACTGCAGAAA	TCGATCTGTCTCTCGCATGC
Indel5213	627341643	AATGCCTCCCCTGAATCACG	GGACATCCGCTCCTTTTCAT
Indel5214	628714055	TATATTCATGCCCGGTGCCG	CCAACCGACGCTTCATTTGG
Indel5218	633762043	ACATGTAAAATTGCCATGCCAGT	CCCTTGCACCTTCTGTCAGT
MND-Ind-9	647137125	CTGGAAGTATTGATGGTCGG	GGTAAAGTTTCATCGTAGCTGG
MND-Ind-10	663497955	ATTGCAGTGGTCCACGATC	CGGCATCTTCACCAACTATT

## Sheet: SNPs
Marker Name	Position on chromosome	Paris	Sequence
5H-5570	557018009	QDD5H-5570F	ATCTGCAAATGAAAGAACCTCGTAT
		QDD5H-5570Rc	GAAGGTGACCAAGTTCATGCTGATGGACCCCAAAGTGTAGACAC
		QDD5H-5570Ra	GAAGGTCGGAGTCAACGGATTGATGGACCCCAAAGTGTAGACAA
5H-557	557306713	Qd557-1F	GCCTTCAGAGATCAGAATTCAGATA
		Qd557-1Ra	GAAGGTGACCAAGTTCATGCTCAAACCGGACTAAGTACGCCTA	GAAGGTGACCAAGTTCATGCT
		Qd557-1Rc	GAAGGTCGGAGTCAACGGATTCAAACCGGACTAAGTACGCCTC	GAAGGTCGGAGTCAACGGATT
5H-5574	557491311	QDD5H-5574Ft	GAAGGTGACCAAGTTCATGCTATAGTAAAGGTACAATCTCAACGTGTT
		QDD5H-5574Fg	GAAGGTCGGAGTCAACGGATTTAGTAAAGGTACAATCTCAACGTGTG
		QDD5H-5574R	ACCACCTACCAAGGCGTATCT
5H-5580	558031079	QDD5H-5580F	AATCTCTGTTGTTCCGTGACTGT
		QDD5H-5580Ra	GAAGGTGACCAAGTTCATGCTAAGACAACTACGGAGCTGGAAA
		QDD5H-5580Rc	GAAGGTCGGAGTCAACGGATTAAGACAACTACGGAGCTGGAAC
5H-5586	558664663	QDD5H-5586F	TGGTAGTGGGAAAGACGTTGTTC
		QDD5H-5586Rc	GAAGGTGACCAAGTTCATGCTTGGTGTTGGTGCGACTTCAC
		QDD5H-5586Rt	GAAGGTCGGAGTCAACGGATTCTGGTGTTGGTGCGACTTCAT
5H-558	558728315	Qd558-2Ft	GAAGGTGACCAAGTTCATGCTGGCGAGGAAGTTGCTCAAGTC
		Qd558-2Fc	GAAGGTCGGAGTCAACGGATTGGCGAGGAAGTTGCTCAAGTA
		Qd558-2R	ACAAAAGGTTCTGGAAATAGCAAA
5H-49442	558732765	QDD5H-49442F	AATCCCAAGTAATGGTTGGTGC
		QDD5H-49442Ra	GAAGGTGACCAAGTTCATGCTTGCCCTCCAAAGGACCCTA
		QDD5H-49442Rg	GAAGGTCGGAGTCAACGGATTGCCCTCCAAAGGACCCTG
5H-49431	558826804	QDD5H-49431F	AAGAGTTAGAGTAGCAACGAACTGAC
		QDD5H-49431Rc	GAAGGTGACCAAGTTCATGCTCTAGCACAACTTGCCTACTGTAGC
		QDD5H-49431Rt	GAAGGTCGGAGTCAACGGATTCCTAGCACAACTTGCCTACTGTAGT
5H-49435	558873174	QDD5H-49435F	ATGGGACTTCACATCCCCG
		QDD5H-49435Rg	GAAGGTGACCAAGTTCATGCTCATGGAATATCTACTAAAGGCCAAG
		QDD5H-49435Rc	GAAGGTCGGAGTCAACGGATTCATGGAATATCTACTAAAGGCCAAC
5H-5590	559017674	QDD5H-5590F	CCACAGATGATTTCCTCGACTTAG
		QDD5H-5590Rc	GAAGGTGACCAAGTTCATGCTGTTATTTTCCGGATCGGGAC
		QDD5H-5590Rg	GAAGGTCGGAGTCAACGGATTGTTATTTTCCGGATCGGGAG
5H-49470	559135754	QDD5H-49470F	AGGAGCCACCCAGGAGATC
		QDD5H-49470Rg	GAAGGTGACCAAGTTCATGCTAAGGCGGTGCCACCG
		QDD5H-49470Ra	GAAGGTCGGAGTCAACGGATTCAAGGCGGTGCCACCA
5H-5595	559503727	QDD5H-5595Fc	GAAGGTGACCAAGTTCATGCTCATATGTTTGCTTGTTGCAATCAC
		QDD5H-5595Fa	GAAGGTCGGAGTCAACGGATTCATATGTTTGCTTGTTGCAATCAA
		QDD5H-5595R	TAGATTGGTGGTTTCTCAAAATGAA
5H-49552	560194831	QDD5H-49552F	TGGACGCGACCGGGTG
		QDD5H-49552Rc	GAAGGTGACCAAGTTCATGCTTCGCCGTCGCCGTCC
		QDD5H-49552Rg	GAAGGTCGGAGTCAACGGATTTCGCCGTCGCCGTCG
5H-5603	560322830	QDD5H-5603Fg	GAAGGTGACCAAGTTCATGCTCTACACGAGCGAACGAACTAGTG
		QDD5H-5603Fc	GAAGGTCGGAGTCAACGGATTCTACACGAGCGAACGAACTAGTC
		QDD5H-5603R	GTAGTACCATGAAGCTGCCTGC
5H-5605	560568202	QDD5H-5605Fa	GAAGGTGACCAAGTTCATGCTGTCCTACAAGCGTTTAATGCAATA
		QDD5H-5605Ft	GAAGGTCGGAGTCAACGGATTGTCCTACAAGCGTTTAATGCAATT
		QDD5H-5605R	GCCTTAAAACCATCATCCGTAA
5H-56078	560788678	QDD5H-56078F	TTGTGCTTGTGGGGAAGAGG
		QDD5H-56078Rg	GAAGGTGACCAAGTTCATGCTGTTGCGTAGTAGACATCAGGAATG
		QDD5H-56078Ra	GAAGGTCGGAGTCAACGGATTGGTTGCGTAGTAGACATCAGGAATA
5H-5610	561067133	QDD5H-5610F	CGACATGAGCCATAGGGTTGTG
		QDD5H-5610Rt	GAAGGTGACCAAGTTCATGCTGGTTGTCGCACTAACTATGTTGTTACT
		QDD5H-5610Ra	GAAGGTCGGAGTCAACGGATTGGTTGTCGCACTAACTATGTTGTTACA
5H-49633	561124698	QDD5H-49633Fc	GAAGGTGACCAAGTTCATGCTGCCGCTTCCTTGGCGTC
		QDD5H-49633Fa	GAAGGTCGGAGTCAACGGATTGCCGCTTCCTTGGCGTA
		QDD5H-49633R	CGGTGTCGAAGGTGCCG
5H-561	561549723	Qd561-1Fg	GAAGGTGACCAAGTTCATGCTGCGACCTGTCAACCTTGGG
		Qd561-1Fc	GAAGGTCGGAGTCAACGGATTGCGACCTGTCAACCTTGGC
		Qd561-1R	GAAGCGGGTGCAGAAGTACGT
5H-5615	561592000	QDD5H-5615F	AAGCACTACAAAACACTCAGCGA
		QDD5H-5615Ra	GAAGGTGACCAAGTTCATGCTGTGTTGCAGCGGTGTGCA
		QDD5H-5615Rc	GAAGGTCGGAGTCAACGGATTTGTTGCAGCGGTGTGCC
5H-562	562045202	Qd562-1F	AGCTGAGGACGGAGAACATGAC
		Qd562-1Rc	GAAGGTGACCAAGTTCATGCTTCCCCGAGCACGGCC
		Qd562-1Ra	GAAGGTCGGAGTCAACGGATTTCCCCGAGCACGGCA
5H-5620	562046832	QDD5H-5620F	GACAGATCCAGTATTCTAGGGTTCC
		QDD5H-5620Ra	GAAGGTGACCAAGTTCATGCTGCTGGACTAATAGTAGCTAGTCTAGTTTTATA
		QDD5H-5620Rg	GAAGGTCGGAGTCAACGGATTCTGGACTAATAGTAGCTAGTCTAGTTTTATG
5H-5625	562565214	QDD5H-5625Fc	GAAGGTGACCAAGTTCATGCTCTAAAATGATGTGAAGCACCAATTC
		QDD5H-5625Ft	GAAGGTCGGAGTCAACGGATTCTAAAATGATGTGAAGCACCAATTT
		QDD5H-5625R	CGTGCTATAAGTAAGCTCAAGGTCA
5H-5629	562973518	QDD5H-5629F	CCCTCCACTCGTCGTAGGA
		QDD5H-5629Ra	GAAGGTGACCAAGTTCATGCTGTTGCCCAAATCACAAGAGAAA
		QDD5H-5629Rc	GAAGGTCGGAGTCAACGGATTGTTGCCCAAATCACAAGAGAAC
5H-430	567430108	lg430-Fg	GAAGGTGACCAAGTTCATGCTGCGAATGGATGGAAGGATTG
		lg430-Fa	GAAGGTCGGAGTCAACGGATTAGCGAATGGATGGAAGGATTA
		lg430-R	GACACTGGTTGATGTGGAGTATTG
5H-570	570952787	lg570-2Fa	GAAGGTGACCAAGTTCATGCTTATTCGGGTTTTTCTTCAGAACAA
		lg570-2Fg	GAAGGTCGGAGTCAACGGATTTATTCGGGTTTTTCTTCAGAACAG
		lg570-2R	GTAATTCCATTTCTGCTGTCGATAG

## Sheet: Gene specific primers
Markers	Forward Primer	Reverse Primer
TCP_ORF	AACAAGAAAATCAAATCAGGCA(RC-3075)	CGAATTGTCAAGTCCCCAC(1780)
TCP_UP	TGCATAATGGACGTATCAGC(540)
QDD5H-TCP-Fc	GAAGGTGACCAAGTTCATGCTAGGCGCCATCCCGTTC
QDD5H-TCP-Ft	GAAGGTCGGAGTCAACGGATTAGGCGCCATCCCGTTT
QDD5H-TCP-R	CCACATGGCCCCATGCTT
TCP_UP_F1283	ATTCCATCTCTTAATATTAAATTTCTGTC
TCP_UP_R2999	GCTACTCTTCGGAGCTGGA
TCP_UP_R2830	ACGGCTGCTGCTGGTAGTT
