# Supplementary material for: Characterization of a barley (Hordeum vulgare L.) mutant with multiple stem nodes and spikes and dwarf (msnsd) and fine-mapping of its causal gene
Source: Front Plant Sci. 2023 Jul 6;14:1189743. doi: 10.3389/fpls.2023.1189743 (PMC10359901; doi:10.3389/fpls.2023.1189743)
Supplement: Supplementary File 4 — Differentially expressed transcripts in msnsd and E934 plants. [file Table_2.xlsx]

## Sheet: Sheet1
gene_id	description	chromosome	start	end	baseMean	log2FoldChange	pvalue	padj	qvalue	FoldChange	TPM.E934_0A	TPM.E934_0B	TPM.E934_0C	TPM.Msnsd_0A	TPM.Msnsd_0B	TPM.Msnsd_0C	ontology	pfam	interpro	biotype	confidence
HORVU.MOREX.r3.2HG0096370	receptor kinase 1	chr2H	2030784	2071548	162.036	5.27148	1.77473e-49	2.1948e-45	3.5853e-45	30.1688	0.071708	0.166955	0.138996	5.29568	4.06952	5.12211	NA	PF00069,PF00400,PF00400,PF00400,PF00400	IPR000719,IPR017986,IPR008962,IPR001680,IPR001680,IPR001680,IPR001680,IPR011009	protein_coding	high
HORVU.MOREX.r3.4HG0399610	Vicilin-like antimicrobial peptides 2-2	chr4H	548710689	548713557	15.9563	4.21428	2.07194e-06	0.000272592	0.00044529	10.0308	0.046538	0.009885	0	0.409869	0.229421	0.403782	GO:0045735	PF00190,PF00190	IPR011051,IPR011051,IPR006045,IPR006045	protein_coding	high
HORVU.MOREX.r3.4HG0407080	Terminal flower 1	chr4H	577055627	577056705	66.3469	3.96938	7.26555e-20	1.05709e-16	1.72681e-16	11.586	0.409187	1.01413	0.334093	9.27698	7.41897	10.8981	NA	PF01161	IPR008914,IPR008914	protein_coding	high
HORVU.MOREX.r3.1HG0021710	Peroxidase	chr1H	79840544	79842848	24.1786	3.577	9.77125e-08	2.01402e-05	3.28998e-05	7.49542	0	0.166591	0.070929	0.8615	0.953236	1.02872	GO:0004601,GO:0005576,GO:0006979,GO:0016491,GO:0020037,GO:0042744,GO:0046872,GO:0055114,GO:0098869	PF00141	IPR010255,IPR002016	protein_coding	high
HORVU.MOREX.r3.2HG0209470	Protochlorophyllide reductase	chr2H	645742618	645744342	74.3967	3.5709	2.48613e-18	3.23642e-15	5.28682e-15	8.95064	0.149016	0.192373	0.241597	1.55477	2.15415	3.07722	GO:0009507,GO:0009536,GO:0015979,GO:0015995,GO:0016491,GO:0016630,GO:0055114	IPR016040	NA	protein_coding	high
HORVU.MOREX.r3.7HG0657700	2-oxoglutarate (2OG) and Fe(II)-dependent oxygenase superfamily protein	chr7H	53756567	53758146	11.2156	3.43447	0.000134501	0.00827702	0.0134873	5.79551	0	0.08139	0.051951	0.484239	0.510831	0.44384	GO:0016491,GO:0046872,GO:0055114	PF03171,PF14226	IPR005123,IPR026992	protein_coding	high
HORVU.MOREX.r3.2HG0206070	50S ribosomal protein L2	chr2H	638608100	638608898	265.966	3.12458	2.66683e-33	1.31923e-29	2.15502e-29	7.28393	1.67891	2.40039	3.42894	23.0221	16.5577	24.974	GO:0003723,GO:0003735,GO:0005622,GO:0005840,GO:0006412,GO:0015934,GO:0016740,GO:0019843	NA	NA	non_coding	low
HORVU.MOREX.r3.2HG0160560	Peptidylprolyl isomerase	chr2H	418053312	418056464	20.652	3.07962	0.000107488	0.00688759	0.0112221	4.87187	0.050589	0.076673	0.044277	0.085093	0.46869	0.868163	GO:0000413,GO:0003755,GO:0016853	PF00515,PF00254,PF00254,PF00254	IPR001440,IPR001179,IPR001179,IPR001179,IPR011990	protein_coding	high
HORVU.MOREX.r3.2HG0204250	Isoaspartyl peptidase/L-asparaginase	chr2H	633576940	633579983	303.329	2.96239	4.36746e-53	1.08025e-48	1.76463e-48	6.81743	1.5952	1.36279	1.08367	11.0605	10.7725	9.52275	GO:0016787	PF01112	IPR000246,IPR029055,IPR029055	protein_coding	high
HORVU.MOREX.r3.7HG0721920	60S acidic ribosomal protein P2	chr7H	540216435	540216773	15.453	2.82206	0.000195056	0.0110401	0.0179933	4.18298	0.453279	1.43445	0.784684	3.80453	4.65034	10.1601	GO:0003735,GO:0005622,GO:0005840,GO:0006414	NA	NA	non_coding	low
HORVU.MOREX.r3.6HG0620630	Subtilisin-like protease	chr6H	528241385	528244029	10.9636	2.80699	0.000743731	0.028895	0.0469066	3.93068	0.017742	0.043793	0.009807	0.13367	0.182835	0.190587	GO:0004252,GO:0006508,GO:0008233,GO:0016787	PF00082,PF05922,PF02225	IPR000209,IPR000209,IPR000209,IPR000209,IPR010259,IPR003137	protein_coding	high
HORVU.MOREX.r3.2HG0212650	Cyclopropane-fatty-acyl-phospholipid synthase	chr2H	652180697	652190570	15.0172	2.77968	8.58679e-05	0.00571779	0.0093152	4.20445	0.033717	0.050431	0.054102	0.447176	0.263041	0.232824	NA	PF01593,PF02353	IPR002937,IPR023753,IPR023753,IPR029063,IPR029063	protein_coding	high
HORVU.MOREX.r3.5HG0531820	Leucine-rich repeat receptor-like protein kinase	chr5H	575396550	575397710	44.5367	2.74557	4.76988e-08	1.07253e-05	1.75202e-05	4.73278	0.111104	0.425159	0.495662	2.64265	2.84717	1.34954	GO:0000166,GO:0004672,GO:0004674,GO:0005524,GO:0006468,GO:0016020,GO:0016021,GO:0016301,GO:0016310,GO:0016740	PF13855,PF08263	IPR001611,IPR032675,IPR013210	protein_coding	high
HORVU.MOREX.r3.7HG0636450	keratin-associated protein (DUF819)	chr7H	4343350	4345097	17.0002	2.71305	4.22136e-05	0.00322257	0.005248	4.14257	0.063274	0.083631	0.067925	0.329378	0.618043	0.450534	NA	PF05684	IPR008537	protein_coding	high
HORVU.MOREX.r3.7HG0722830	Glutamine dumper, putative	chr7H	544771980	544772345	17.7147	2.65848	0.000327061	0.0163755	0.0266423	3.78043	1.64954	0.65855	0.42391	3.08298	4.15471	9.79309	GO:0016020,GO:0016021	NA	NA	protein_coding	high
HORVU.MOREX.r3.7HG0658610	Plasma membrane ATPase	chr7H	56703305	56706430	21.6758	2.52471	0.000720658	0.0282484	0.0458542	3.42976	0.009541	0.139044	0.031497	0.321759	0.170901	0.539941	GO:0000166,GO:0005524,GO:0005886,GO:0006811,GO:0008553,GO:0016020,GO:0016021,GO:0016787,GO:0046872,GO:0120029	PF00122,PF00690	IPR008250,IPR006534,IPR023214,IPR023214,IPR001757,IPR001757,IPR004014	protein_coding	high
HORVU.MOREX.r3.2HG0130620	Aldehyde dehydrogenase	chr2H	133949864	133953444	19.4623	2.5089	0.00048656	0.0219609	0.0356141	3.45722	0.191758	0.045769	0.082003	0.419125	0.325088	1.04363	GO:0008152,GO:0016491,GO:0016620,GO:0055114	PF00171	IPR016161,IPR015590	protein_coding	high
HORVU.MOREX.r3.7HG0665050	Germin-like protein	chr7H	83555552	83556489	265.763	2.50411	1.50301e-23	3.37959e-20	5.5207e-20	4.76917	1.3951	3.1301	3.08238	14.4302	15.2324	13.0913	GO:0005576,GO:0030145,GO:0031012,GO:0045735,GO:0046872	PF00190	IPR006045,IPR011051	protein_coding	high
HORVU.MOREX.r3.6HG0618720	Nitrate reductase	chr6H	521193566	521196900	169.418	2.48157	3.79693e-16	3.75653e-13	6.13644e-13	4.52178	0.425257	0.501248	0.369351	2.79478	1.33203	3.05037	GO:0006809,GO:0016491,GO:0020037,GO:0030151,GO:0042128,GO:0043546,GO:0046872,GO:0050464,GO:0055114	PF00970,PF00175,PF03404,PF00173,PF00174	IPR001199,IPR000572,IPR008333,IPR014756,IPR001433,IPR005066,IPR001199,IPR017938,IPR000572	protein_coding	high
HORVU.MOREX.r3.5HG0490910	Polynucleotidyl transferase, ribonuclease H-like superfamily protein	chr5H	478362697	478363062	12.452	2.4778	0.00110804	0.039136	0.0634776	3.29004	0.549847	1.17799	0.42391	3.76075	5.41261	2.91052	NA	NA	NA	protein_coding	low
HORVU.MOREX.r3.6HG0596330	MYB	chr6H	376099149	376100280	24.4957	2.4244	0.000119953	0.0075112	0.0122389	3.46791	0.271269	0.255409	0.026908	0.580475	1.16836	1.21366	GO:0003677	PF00249,PF00249	IPR009057,IPR001005,IPR001005	protein_coding	high
HORVU.MOREX.r3.2HG0166090	Terminal flower 1	chr2H	460537768	460538770	497.525	2.42288	2.13644e-20	3.30267e-17	5.39505e-17	4.47255	6.97115	16.8453	16.6804	71.1527	58.4438	85.1406	GO:0003712,GO:0009910	PF01161	IPR008914,IPR008914	protein_coding	high
HORVU.MOREX.r3.2HG0181760	LIGHT-DEPENDENT SHORT HYPOCOTYLS-like protein (DUF640)	chr2H	559020274	559022048	698.412	2.38516	5.03069e-27	1.38255e-23	2.25845e-23	4.4803	3.0786	5.7608	4.81074	26.5473	17.0004	27.0763	NA	PF04852	IPR006936	protein_coding	high
HORVU.MOREX.r3.7HG0637030	Cytochrome P450 family protein, expressed	chr7H	4943493	4945376	19.2672	2.37138	0.000625483	0.0255714	0.0414976	3.19997	0.035404	0.10362	0.202532	0.883098	0.289214	0.570684	GO:0004497,GO:0005506,GO:0016491,GO:0016705,GO:0020037,GO:0046872,GO:0055114	PF00067	IPR001128,IPR001128	non_coding	low
HORVU.MOREX.r3.2HG0207560	Wound-responsive family protein	chr2H	641756256	641756528	56.3624	2.34335	2.06481e-06	0.000272592	0.00044529	3.60425	13.4521	7.81442	1.24786	30.3765	38.4598	45.0625	NA	PF12609	IPR022251	protein_coding	high
HORVU.MOREX.r3.1HG0073350	70 kDa heat shock protein	chr1H	462060397	462063653	897.79	2.32385	5.32905e-22	1.01391e-18	1.65627e-18	4.23638	4.88435	2.88473	2.9581	12.1928	18.8978	22.1124	GO:0000166,GO:0005524	PF00012	IPR029048,IPR013126,IPR029047	protein_coding	high
HORVU.MOREX.r3.4HG0333990	Homeobox protein knotted-1-like 1	chr4H	7173641	7185231	21.136	2.31085	0.000118898	0.007483	0.0121928	3.27246	0.152202	0.136764	0.383837	0.918306	1.29279	1.05616	GO:0003677,GO:0005634,GO:0006355,GO:0016020,GO:0016021,GO:0043565	PF03789,PF03790,PF03791,PF05920	IPR005539,IPR005540,IPR005541,IPR008422,IPR009057	protein_coding	high
HORVU.MOREX.r3.6HG0610180	DUF506 family protein	chr6H	480309746	480311156	18.1548	2.27588	0.000863888	0.0320832	0.0520187	3.01621	0.118657	0.167571	0.037382	0.281992	0.487064	0.776135	NA	PF04720	IPR006502,IPR006502	protein_coding	high
HORVU.MOREX.r3.5HG0429970	Protein EXORDIUM-like 1	chr5H	26764602	26765558	15.0997	2.20489	0.000978254	0.0355303	0.0576172	2.90004	0.115828	0.170629	0.180981	0.853062	0.44101	0.83988	NA	PF04674	IPR006766	protein_coding	high
HORVU.MOREX.r3.7HG0742750	N-acetyltransferase, putative	chr7H	610167544	610169619	380.606	2.19707	1.96421e-17	2.20831e-14	3.60736e-14	3.83297	1.34803	3.29539	1.863	8.95835	12.1447	8.38259	GO:0016740	PF00583	IPR000182,IPR016181	protein_coding	high
HORVU.MOREX.r3.2HG0207530	Wound-responsive family protein	chr2H	641747176	641747448	21.2682	2.19161	0.000265058	0.0137154	0.0223579	3.01199	4.68388	3.27101	1.3411	10.5963	12.5181	19.115	NA	PF12609	IPR022251	protein_coding	high
HORVU.MOREX.r3.6HG0596190	LIGHT-DEPENDENT SHORT HYPOCOTYLS-like protein (DUF640)	chr6H	375263206	375263820	183.341	2.18945	1.05157e-20	1.73397e-17	2.83251e-17	3.87662	2.73277	4.94266	3.6515	16.1148	16.6853	18.3427	NA	PF04852	IPR006936	protein_coding	high
HORVU.MOREX.r3.1HG0008190	Cytochrome P450	chr1H	17506573	17509260	99.091	2.18565	5.36996e-12	3.32051e-09	5.42419e-09	3.65198	0.348639	0.707045	0.758501	2.57335	3.25761	2.35085	GO:0004497,GO:0005506,GO:0016020,GO:0016021,GO:0016491,GO:0016705,GO:0020037,GO:0046872,GO:0055114	PF00067	IPR001128,IPR001128	non_coding	low
HORVU.MOREX.r3.7HG0649510	Early nodulin 93	chr7H	28238535	28239641	36.8658	2.18208	0.000578319	0.0244515	0.0396713	2.92421	0.478472	0.652857	0.317294	0.745166	1.12751	4.53357	GO:0016020,GO:0016021	PF03386	IPR005050	protein_coding	high
HORVU.MOREX.r3.3HG0325250	Peroxidase	chr3H	607482769	607484050	158.069	2.16049	2.38426e-10	9.82871e-08	1.60556e-07	3.52936	0.81876	1.97759	0.516491	5.21927	5.02074	4.38467	GO:0004601,GO:0005576,GO:0006979,GO:0016491,GO:0020037,GO:0042744,GO:0046872,GO:0055114,GO:0098869	PF00141	IPR010255,IPR002016	protein_coding	high
HORVU.MOREX.r3.2HG0166450	Cell wall invertase	chr2H	463137922	463141663	822.748	2.07474	1.71671e-22	3.53842e-19	5.78015e-19	3.63538	3.6679	3.61869	5.6373	21.1452	13.5983	19.6286	GO:0004553,GO:0005975,GO:0008152,GO:0016787,GO:0016798	PF08244,PF00251	IPR023296,IPR013189,IPR013148,IPR013320,IPR013320	protein_coding	high
HORVU.MOREX.r3.4HG0401390	23.2 kDa heat shock protein	chr4H	555749433	555750200	17.4545	2.07304	0.000883113	0.0326014	0.0528612	2.73139	0.205469	0.550651	0.285724	1.17704	1.60131	1.56724	GO:0016020,GO:0016021	PF00011	IPR002068,IPR008978	protein_coding	high
HORVU.MOREX.r3.7HG0708180	DUF789 family protein	chr7H	447686788	447692915	3454.29	2.0588	6.75305e-39	5.56766e-35	9.09501e-35	3.73468	12.5608	13.4877	12.1143	68.1529	41.003	49.2548	NA	PF05623	IPR008507	protein_coding	high
HORVU.MOREX.r3.2HG0188120	Sucrose synthase	chr2H	590739004	590743399	16.3635	2.04729	0.00101712	0.036513	0.0592157	2.68368	0.036508	0.072632	0.075504	0.240865	0.235298	0.276181	GO:0005985,GO:0016157,GO:0016740,GO:0016757	PF00862,PF00534	IPR000368,IPR001296,IPR012820	protein_coding	high
HORVU.MOREX.r3.4HG0392390	Proline-rich protein	chr4H	505001898	505003190	32.262	2.02399	1.99227e-05	0.00180501	0.0029378	2.92718	0.228372	0.464893	0.204345	1.51226	1.02061	1.11716	NA	NA	NA	protein_coding	high
HORVU.MOREX.r3.6HG0617040	Protein EXORDIUM-like 1	chr6H	514977257	514978189	25.0769	1.99721	0.000213883	0.0117039	0.0190766	2.74674	0.338332	0.159571	0.429693	1.25768	0.973651	1.41682	NA	PF04674	IPR006766	protein_coding	high
HORVU.MOREX.r3.5HG0537740	Aquaporin-like protein	chr5H	586500632	586501911	123.852	1.99178	6.51386e-13	4.3583e-10	7.11946e-10	3.28235	1.12965	1.05407	1.2165	5.7039	3.23045	4.51979	GO:0015267,GO:0016020,GO:0016021,GO:0055085	PF00230	IPR000425,IPR023271,IPR000425	protein_coding	high
HORVU.MOREX.r3.3HG0316100	Jasmonate O-methyltransferase	chr3H	588827666	588829426	552.754	1.98024	2.24057e-24	5.54183e-21	9.05281e-21	3.44828	3.22648	5.92045	5.1053	18.4295	17.4108	19.7598	GO:0008168,GO:0016740,GO:0032259	PF03492	IPR029063,IPR005299	protein_coding	high
HORVU.MOREX.r3.6HG0611080	Early nodulin, putative	chr6H	484755264	484756099	36.302	1.96401	7.36303e-06	0.000784988	0.00127681	2.87966	0.53391	1.0856	0.868651	3.33451	2.63555	3.62845	GO:0009055,GO:0022900	PF02298	IPR003245,IPR008972	protein_coding	high
HORVU.MOREX.r3.5HG0486560	Galactoside 2-alpha-L-fucosyltransferase	chr5H	460289042	460290966	27.6314	1.91585	0.000494648	0.0220853	0.03582	2.57736	0.107831	0.233974	0.183581	0.598701	0.364093	0.992043	GO:0008107,GO:0016020,GO:0016740,GO:0016757,GO:0036065,GO:0042546	PF03254	IPR004938	protein_coding	high
HORVU.MOREX.r3.2HG0207610	Wound-responsive family protein	chr2H	641829211	641829784	115.836	1.91464	6.61951e-08	1.44891e-05	2.36685e-05	2.94885	5.65893	4.98561	1.92837	17.1362	10.3099	19.5684	NA	PF12609	IPR022251	protein_coding	high
HORVU.MOREX.r3.6HG0550190	Wall-associated receptor kinase-like protein	chr6H	26063248	26075144	275.764	1.90194	5.57018e-18	6.88864e-15	1.12529e-14	3.20836	1.43815	2.02687	1.55692	6.63075	4.61875	7.3407	GO:0004672,GO:0004674,GO:0005509,GO:0005524,GO:0006468,GO:0016020,GO:0016021,GO:0016301,GO:0016310,GO:0030247	PF00008,PF13947,PF13947	IPR000742,IPR025287,IPR025287	protein_coding	high
HORVU.MOREX.r3.2HG0189050	SET-domain containing protein lysine methyltransferase family protein	chr2H	594371654	594372767	163.688	1.87875	2.87427e-13	2.09095e-10	3.41565e-10	3.07672	2.20582	1.64237	2.11964	5.56574	7.65681	8.48086	NA	NA	NA	protein_coding	low
HORVU.MOREX.r3.1HG0085640	Purine permease	chr1H	496275485	496276627	62.2549	1.86465	1.75531e-08	4.61073e-06	7.53181e-06	2.89531	0.723397	0.514536	0.71085	2.31985	2.44299	2.26607	GO:0005215,GO:0016020,GO:0016021	NA	NA	protein_coding	high
HORVU.MOREX.r3.5HG0527310	Protein NRT1/ PTR FAMILY 5.5	chr5H	565338060	565340159	20.2096	1.85223	0.000770793	0.0296037	0.0480101	2.4648	0.097293	0.158242	0.105131	0.413674	0.394011	0.487205	GO:0016020,GO:0016021,GO:0022857,GO:0055085	PF00854	IPR020846,IPR020846,IPR000109	protein_coding	high
HORVU.MOREX.r3.2HG0135060	Organic cation/carnitine transporter	chr2H	167534009	167535728	96.8217	1.85038	1.06652e-07	2.16224e-05	3.53211e-05	2.83282	0.336578	0.837447	0.920563	2.58211	1.93114	2.9677	GO:0016020,GO:0016021,GO:0022857,GO:0055085	PF00083	IPR020846,IPR005828	protein_coding	high
HORVU.MOREX.r3.2HG0204260	Isoaspartyl peptidase/L-asparaginase	chr2H	633686849	633689810	743.774	1.83922	5.47612e-05	0.00398415	0.00648919	2.60869	10.5421	4.6346	3.93043	24.2591	19.9287	23.9144	GO:0016787	PF01112	IPR029055,IPR029055,IPR000246	protein_coding	high
HORVU.MOREX.r3.7HG0703280	Kelch repeat-containing protein	chr7H	413138039	413159400	41.1237	1.83336	3.51905e-05	0.00278975	0.00454261	2.62114	1.30502	1.11054	0.505973	4.63776	3.13801	2.62982	NA	PF01344	IPR006652	protein_coding	high
HORVU.MOREX.r3.1HG0083470	Subtilisin-like protease	chr1H	492345910	492348267	490.401	1.81478	2.74226e-21	4.8448e-18	7.91417e-18	3.08056	1.74813	3.14465	2.57419	8.45795	9.39648	8.18746	GO:0004252,GO:0006508,GO:0008233,GO:0008236,GO:0016787	PF05922,PF00082	IPR010259,IPR000209,IPR000209,IPR000209	protein_coding	high
HORVU.MOREX.r3.2HG0207480	Wound-responsive family protein	chr2H	641708441	641708713	47.4159	1.81143	0.000235784	0.0126505	0.0206203	2.49462	10.9291	11.2668	3.57626	33.555	14.2447	41.7656	NA	PF12609	IPR022251	protein_coding	high
HORVU.MOREX.r3.6HG0611100	Nuclear transcription factor Y subunit B	chr6H	485003669	485004397	261.912	1.80767	1.32727e-14	1.09429e-11	1.78756e-11	2.97523	3.96997	5.43231	7.50499	19.5309	17.5778	21.6601	GO:0005634,GO:0006355,GO:0043565,GO:0046982	PF00808	IPR003958,IPR009072	protein_coding	high
HORVU.MOREX.r3.5HG0474840	Ubiquitin	chr5H	398763789	398766231	48.5483	1.80385	6.8513e-05	0.00476011	0.00775406	2.5505	2.35572	4.25569	1.71536	9.98026	5.39573	13.3637	GO:0003735,GO:0005840,GO:0006412	PF01020,PF00240	IPR001975,IPR000626,IPR029071,IPR011332	protein_coding	high
HORVU.MOREX.r3.4HG0387870	70 kDa heat shock protein	chr4H	471896971	471899346	365.699	1.79703	0.000739066	0.0287875	0.0467312	2.40247	2.23269	2.40862	1.3261	4.70308	4.17463	11.451	GO:0000166,GO:0005524	PF00012	IPR029047,IPR013126,IPR029048	protein_coding	high
HORVU.MOREX.r3.5HG0497970	Ethylene-responsive transcription factor	chr5H	497085553	497086516	39.2912	1.79301	0.000581893	0.0244771	0.0397142	2.41458	0.441172	0.993751	0.277822	1.46804	1.30241	3.03925	GO:0003677,GO:0003700,GO:0005634,GO:0006351,GO:0006355	PF00847	IPR001471,IPR016177	protein_coding	high
HORVU.MOREX.r3.7HG0748760	GDSL esterase/lipase	chr7H	622058887	622060877	1573.53	1.78152	0.00036417	0.0176616	0.0287382	2.43136	6.59168	18.6787	15.9255	60.7313	30.0892	49.6476	NA	PF00657	IPR001087	protein_coding	high
HORVU.MOREX.r3.3HG0227760	AP2/B3 transcription factor family protein	chr3H	17554631	17555593	24.9472	1.77858	0.000292104	0.0150206	0.0244351	2.44115	0.256144	0.35344	0.249101	1.01301	0.889272	1.02503	NA	PF02362,PF00847	IPR003340,IPR016177,IPR015300,IPR001471	protein_coding	high
HORVU.MOREX.r3.6HG0550070	Wall-associated receptor kinase-like protein	chr6H	25764595	25765898	38.2228	1.77027	0.000343015	0.0169344	0.027553	2.4214	0.21034	0.682707	0.41055	1.52443	0.877457	1.9731	GO:0004672,GO:0004674,GO:0005509,GO:0005524,GO:0006468,GO:0016020,GO:0016021,GO:0016301,GO:0016310,GO:0030247	PF13947	IPR009030,IPR009030,IPR025287	protein_coding	high
HORVU.MOREX.r3.6HG0623140	Basic helix-loop-helix transcription factor	chr6H	535231033	535231850	29.8271	1.76413	0.00049647	0.0220853	0.03582	2.39095	0.35258	0.691177	0.645327	2.84797	1.28531	1.58261	GO:0046983	IPR011598	NA	protein_coding	high
HORVU.MOREX.r3.4HG0383080	Long cell-linked locus protein, putative, expressed	chr4H	435641644	435642183	92.3494	1.75623	2.42258e-07	4.28001e-05	6.99157e-05	2.66865	2.87047	4.07914	3.95317	9.03378	9.64782	17.5334	GO:0000139,GO:0004571,GO:0005783,GO:0006491	PF05553	IPR008480	protein_coding	high
HORVU.MOREX.r3.7HG0732000	Wound-responsive family protein	chr7H	582844822	582845430	52.933	1.75351	0.000300605	0.0153707	0.0250053	2.40897	1.69195	2.77083	0.800286	5.02538	3.16805	9.21907	NA	PF12609	IPR022251	protein_coding	high
HORVU.MOREX.r3.7HG0664320	MADS box transcription factor	chr7H	80759161	80765868	379.922	1.74782	2.36911e-15	2.17028e-12	3.54524e-12	2.88215	3.19362	4.20683	5.29519	16.482	10.7987	15.1116	GO:0000977,GO:0003677,GO:0003700,GO:0005634,GO:0006351,GO:0006355,GO:0045944,GO:0046983	PF01486,PF00319	IPR002100,IPR002487,IPR002100	protein_coding	high
HORVU.MOREX.r3.7HG0703270	Kelch repeat-containing protein	chr7H	413128796	413138026	100.134	1.67748	1.72602e-10	7.43116e-08	1.21391e-07	2.66606	1.40741	1.26179	1.12301	4.11222	3.55861	4.36102	NA	PF01344	IPR006652	protein_coding	high
HORVU.MOREX.r3.6HG0622710	Dehydrin	chr6H	534228956	534231085	147.201	1.67117	2.08237e-05	0.00187117	0.0030456	2.42586	0.65169	1.33569	1.05592	3.1425	1.32986	5.07576	GO:0006950,GO:0009415	PF00257,PF00257,PF00257,PF00257,PF00257,PF00257,PF00257,PF00257,PF00257	IPR000167,IPR000167,IPR000167,IPR000167,IPR000167,IPR000167,IPR000167,IPR000167,IPR000167	protein_coding	high
HORVU.MOREX.r3.6HG0603700	Dehydration-responsive element-binding factor 1	chr6H	439477576	439478229	133.508	1.65632	1.61744e-08	4.34846e-06	7.10339e-06	2.57237	3.56819	4.51412	2.96347	9.72498	8.67703	15.8945	GO:0003677,GO:0003700,GO:0005634,GO:0006351,GO:0006355	PF00847	IPR016177,IPR001471	protein_coding	high
HORVU.MOREX.r3.1HG0071800	LIGHT-DEPENDENT SHORT HYPOCOTYLS-like protein (DUF640)	chr1H	456363361	456364721	38.8306	1.65612	0.000410682	0.0192019	0.0311902	2.27739	0.555519	0.331358	0.186265	1.50972	1.10867	0.773266	NA	PF04852	IPR006936	protein_coding	high
HORVU.MOREX.r3.7HG0670450	3-ketoacyl-CoA synthase	chr7H	114036785	114038251	44.5799	1.64645	3.79431e-05	0.00296989	0.00483614	2.37313	0.524707	0.282351	0.297228	1.31527	1.14155	0.989112	NA	PF08392,PF08541	IPR013601,IPR016039,IPR016039,IPR016039,IPR013747	protein_coding	high
HORVU.MOREX.r3.2HG0195480	1,4-alpha-glucan branching enzyme GlgB	chr2H	613037778	613038020	298.687	1.64487	9.3782e-12	5.27183e-09	8.61174e-09	2.64549	44.5501	91.8333	80.3168	236.792	183.071	250.66	GO:0003824,GO:0003844,GO:0004553,GO:0005975,GO:0005977,GO:0005978,GO:0016740,GO:0016757,GO:0043169,GO:0102752	NA	NA	protein_coding	low
HORVU.MOREX.r3.6HG0607330	Cytochrome P450 family ABA 8'-hydroxylase	chr6H	462476553	462479234	215.233	1.6364	3.10649e-07	5.37314e-05	8.77724e-05	2.49077	0.792622	1.9078	1.46426	5.52447	2.42823	4.87619	GO:0004497,GO:0005506,GO:0016491,GO:0016705,GO:0020037,GO:0046872,GO:0055114	PF00067	IPR001128,IPR001128	non_coding	low
HORVU.MOREX.r3.1HG0055270	RING/U-box superfamily protein	chr1H	368936332	368938308	229.586	1.61211	4.24701e-08	9.72643e-06	1.58885e-05	2.49311	4.71996	2.82892	2.12587	9.44044	6.98523	12.8537	GO:0016020,GO:0016021	PF13639	IPR001841	protein_coding	high
HORVU.MOREX.r3.7HG0662130	DUF1677 family protein	chr7H	68864958	68865976	84.6496	1.61017	9.55084e-08	1.98513e-05	3.24279e-05	2.47661	0.834839	0.981708	1.26241	3.82478	2.92241	2.61839	NA	PF07911	IPR012876	protein_coding	high
HORVU.MOREX.r3.2HG0205530	Bifunctional inhibitor/lipid-transfer protein/seed storage 2S albumin-like protein	chr2H	637263813	637265679	558.568	1.60039	1.08258e-09	3.77134e-07	6.16063e-07	2.52782	6.83747	3.70138	3.26364	18.4712	10.0852	13.2602	NA	PF14547	IPR027923,IPR016140	protein_coding	high
HORVU.MOREX.r3.6HG0617020	Protein EXORDIUM-like 1	chr6H	514944335	514945423	58.7399	1.59892	5.52735e-06	0.000625823	0.00101766	2.37351	0.660052	0.916058	0.581788	2.10334	1.69761	2.66251	NA	PF04674	IPR006766	protein_coding	high
HORVU.MOREX.r3.1HG0013140	S-acyltransferase	chr1H	32482994	32483496	231.881	1.5985	1.41407e-09	4.69348e-07	7.66699e-07	2.52179	19.4308	22.5224	16.6434	87.4197	41.0562	48.695	GO:0016020,GO:0016021,GO:0016740,GO:0016746,GO:0019706	NA	NA	protein_coding	high
HORVU.MOREX.r3.1HG0089030	GDP-mannose-3',5'-epimerase	chr1H	501995634	501999750	215.543	1.57887	5.7722e-14	4.60547e-11	7.52323e-11	2.58242	1.96817	2.15836	2.46706	6.60194	5.50152	7.39879	GO:0003824,GO:0047918,GO:0050662,GO:0051287	PF01370	IPR001509,IPR016040	protein_coding	high
HORVU.MOREX.r3.2HG0134310	ATP-dependent helicase family protein	chr2H	162171016	162171822	37.2236	1.57124	0.00115456	0.0402777	0.0653346	2.12544	0.496575	0.645859	0.906534	1.96543	1.09661	2.93655	NA	NA	NA	protein_coding	low
HORVU.MOREX.r3.7HG0718270	Avr9/Cf-9 rapidly elicited protein	chr7H	518085059	518086204	25.9338	1.5712	0.00131655	0.0443042	0.0717867	2.1171	0.185248	0.366083	0.274244	0.869177	0.882129	0.691861	NA	PF05553	IPR008480	protein_coding	high
HORVU.MOREX.r3.3HG0245700	flocculation protein	chr3H	108237986	108238914	160.055	1.56468	1.27224e-11	6.69521e-09	1.09369e-08	2.52035	1.95688	2.86675	2.37175	7.88643	5.82955	7.40463	NA	NA	NA	protein_coding	low
HORVU.MOREX.r3.3HG0308220	Calcium-binding EF-hand family protein	chr3H	567010376	567010813	34.2739	1.5032	0.000530239	0.023173	0.0375884	2.09853	1.62134	1.98907	2.82143	5.21131	6.47488	6.29463	NA	NA	NA	protein_coding	low
HORVU.MOREX.r3.5HG0534240	transcriptional factor B3 family protein	chr5H	579658087	579658404	31.7329	-1.50742	0.00110918	0.039136	0.0634776	0.255316	13.241	16.8243	9.33675	6.33767	3.22411	4.23198	NA	NA	NA	protein_coding	low
HORVU.MOREX.r3.6HG0587460	D-alanine--D-alanine ligase	chr6H	295743366	295743755	59.2837	-1.5644	0.000750136	0.0289623	0.0470178	0.245105	5.57933	24.5668	12.8279	5.56887	5.05132	3.71214	GO:0000166,GO:0005524,GO:0005737,GO:0008360,GO:0008716,GO:0009252,GO:0016874,GO:0046872,GO:0071555	NA	NA	protein_coding	low
HORVU.MOREX.r3.1HG0023140	Pentatricopeptide repeat-containing family protein	chr1H	88424318	88425871	35.2978	-1.57165	0.000679179	0.0269533	0.0437489	0.244144	1.04188	1.03407	0.973603	0.148528	0.421831	0.436243	GO:0003723,GO:0004519,GO:0009451,GO:0043231,GO:0090305	PF01535,PF01535,PF01535,PF01535,PF01535,PF01535	IPR002885,IPR002885,IPR002885,IPR002885,IPR002885,IPR002885,IPR002885,IPR002885,IPR002885	protein_coding	high
HORVU.MOREX.r3.7HG0741160	Transposon protein, putative, mutator sub-class	chr7H	607330884	607332469	50.5698	-1.66909	0.000264065	0.0137132	0.0223542	0.228997	5.20378	6.46647	2.69506	2.5647	1.01659	0.937713	NA	NA	NA	transposon_related	low
HORVU.MOREX.r3.2HG0143180	Microtubule-associated protein 70-2	chr2H	234518699	234521846	757.885	-1.68566	3.40069e-28	1.20161e-24	1.96288e-24	0.279564	31.5107	31.6811	26.8684	11.4319	8.49979	7.96623	GO:0005737,GO:0005856,GO:0005874,GO:0007010,GO:0008017	NA	NA	protein_coding	low
HORVU.MOREX.r3.6HG0548000	Histone H4	chr6H	20212457	20212813	319.537	-1.72614	7.61173e-18	8.96517e-15	1.4645e-14	0.263024	107.16	83.2356	105.791	25.1663	32.2202	31.5758	GO:0000786,GO:0003677,GO:0005634,GO:0005694,GO:0006334,GO:0046982	IPR009072	NA	protein_coding	high
HORVU.MOREX.r3.3HG0308260	Transcription factor gte4	chr3H	567139606	567140149	35.8333	-1.89999	0.000593348	0.0248743	0.0403596	0.182608	4.59872	17.1802	11.9611	4.5106	3.12384	1.41217	NA	PF17035	IPR027353	protein_coding	low
HORVU.MOREX.r3.2HG0189580	Squamosa promoter-binding-like protein	chr2H	595827797	595834066	314.932	-1.94062	4.77474e-27	1.38255e-23	2.25845e-23	0.229918	12.0857	11.1225	11.656	2.63469	3.3958	2.9952	GO:0003677,GO:0005634,GO:0046872	PF03110	IPR004333,IPR004333	protein_coding	high
HORVU.MOREX.r3.2HG0116560	Translation initiation factor IF-2	chr2H	54917458	54921665	35.9621	-1.9624	3.67459e-05	0.00288531	0.00469836	0.184552	2.82238	4.9772	5.81818	0.760186	1.5413	1.15868	GO:0000166,GO:0003743,GO:0003924,GO:0005525,GO:0005622,GO:0005737,GO:0006412,GO:0006413	NA	NA	protein_coding	low
HORVU.MOREX.r3.7HG0750640	Exosome complex component	chr7H	626119847	626121758	86.3135	-1.97589	6.11508e-06	0.000678253	0.00110301	0.18779	5.65394	22.0857	8.52328	2.12202	3.38036	3.40473	NA	PF04129,PF01138	IPR020568,IPR007258,IPR001247	protein_coding	low
HORVU.MOREX.r3.7HG0750980	SPX domain-containing protein	chr7H	626576474	626577510	39.66	-2.00828	3.81146e-05	0.0029739	0.00484272	0.177281	2.27321	2.59516	5.31884	0.64396	0.751828	1.10485	GO:0016036,GO:0080040	PF03105	IPR004331	protein_coding	high
HORVU.MOREX.r3.6HG0608230	Retrovirus-related Pol polyprotein LINE-1	chr6H	467403653	467405062	52.6845	-2.04349	3.44313e-07	5.87327e-05	9.59422e-05	0.183726	1.75053	2.3092	2.10365	0.793876	0.418398	0.291593	GO:0003887,GO:0016740,GO:0016779,GO:0071897	PF00078	IPR000477	protein_coding	high
HORVU.MOREX.r3.2HG0106980	myosin heavy chain, embryonic smooth protein	chr2H	24402091	24404261	21.824	-2.11817	0.000219464	0.0119564	0.0194884	0.154819	2.3977	3.90478	2.10321	0.803416	0.772787	0.382279	NA	NA	NA	protein_coding	low
HORVU.MOREX.r3.6HG0608280	Retrotransposon protein, putative, unclassified	chr6H	467408255	467409010	48.5519	-2.15772	1.40623e-06	0.000198753	0.000324671	0.164368	3.01641	7.75614	4.86566	1.5071	0.748522	1.20621	GO:0003676,GO:0003964,GO:0006278,GO:0008270	PF00078	IPR000477	transposon_related	low
HORVU.MOREX.r3.7HG0742210	Low temperature and salt responsive protein	chr7H	609131313	609132117	29.502	-2.15876	0.000390211	0.0184541	0.0300306	0.146864	0.998313	3.31813	4.30108	0.588002	0.97442	0.370894	GO:0016020,GO:0016021	PF01679	IPR000612	protein_coding	high
HORVU.MOREX.r3.6HG0608210	C2H2-like zinc finger protein	chr6H	467402068	467402754	23.5554	-2.29387	3.20501e-05	0.00260766	0.00424575	0.139129	3.2015	2.6997	2.29548	0.303216	0.582606	0.749809	NA	NA	NA	protein_coding	low
HORVU.MOREX.r3.2HG0176250	BTB/POZ and TAZ domain protein	chr2H	531530450	531532270	25.9165	-2.47097	0.000569274	0.0243185	0.0394527	0.109724	0.272136	1.39609	0.643943	0.018723	0.156751	0.223125	GO:0003712,GO:0004402,GO:0005634,GO:0006355,GO:0008270,GO:0016573	PF00651,PF02135	IPR000197,IPR000210,IPR011333,IPR011333,IPR000197	protein_coding	high
HORVU.MOREX.r3.6HG0608260	Polypeptide N-acetylgalactosaminyltransferase 6	chr6H	467406705	467407103	17.2528	-2.67502	5.51462e-05	0.00399996	0.00651499	0.0988674	5.37839	4.71737	3.36805	0.326599	0.791374	0.937388	GO:0000139,GO:0004653,GO:0005794,GO:0006486,GO:0006493,GO:0016020,GO:0016021,GO:0016266,GO:0016740,GO:0016757,GO:0030246,GO:0046872,GO:0048471	NA	NA	protein_coding	low
HORVU.MOREX.r3.6HG0608200	Antigenic heat-stable 120 kDa protein	chr6H	467400583	467400945	17.836	-2.83478	1.47669e-05	0.00140479	0.00228599	0.0890561	5.64575	6.92778	5.60751	1.26593	0.405833	0.866845	GO:0005737	NA	NA	protein_coding	low
HORVU.MOREX.r3.6HG0608300	zinc finger FYVE domain protein	chr6H	467410235	467410729	256.618	-2.90643	2.57314e-34	1.5911e-30	2.59913e-30	0.113098	35.6014	50.0828	39.0315	4.07296	7.4921	4.89512	NA	NA	NA	protein_coding	low
HORVU.MOREX.r3.6HG0608250	Retrotransposon protein, putative, unclassified, expressed	chr6H	467405829	467406686	41.677	-3.00633	4.46225e-11	2.1641e-08	3.53515e-08	0.0907053	3.82616	5.24001	3.52194	0.555664	0.697429	0.312056	NA	PF14111	IPR025558	transposon_related	low
HORVU.MOREX.r3.7HG0642700	ethylene responsive element binding factor 4	chr7H	15352583	15353227	17.4337	-3.09786	9.3472e-05	0.00619822	0.010098	0.0674154	0.535634	3.31187	1.74448	0.12577	0.2591	0.250426	NA	PF00847	IPR001471,IPR016177	protein_coding	high
HORVU.MOREX.r3.6HG0562080	ATP binding protein, putative isoform 2	chr6H	81975994	81977953	22.7957	-3.12319	1.73575e-06	0.00023589	0.000385336	0.0729824	0.615516	0.502668	0.522612	0.101021	0	0.081527	GO:0000166,GO:0003774,GO:0003777,GO:0005524,GO:0007018,GO:0008017	NA	NA	protein_coding	high
HORVU.MOREX.r3.6HG0608290	LINE-1 reverse transcriptase	chr6H	467409259	467410062	78.3184	-3.35796	6.25739e-19	8.59834e-16	1.40457e-15	0.0750608	8.43328	13.395	8.7361	0.542353	1.29517	1.07702	GO:0003964,GO:0006278	NA	NA	protein_coding	low
HORVU.MOREX.r3.7HG0724080	6,7-dimethyl-8-ribityllumazine synthase	chr7H	549774139	549783837	14.6448	-3.44109	0.000384186	0.018274	0.0297369	0.0470319	0.628007	0.45859	0.100302	0.092445	0.016494	0	GO:0000906,GO:0005829,GO:0009231,GO:0009349,GO:0016740	PF12274	IPR022059	protein_coding	high
HORVU.MOREX.r3.3HG0300450	Retrotransposon protein, putative, unclassified	chr3H	540822578	540823129	10.5411	-3.48022	0.000146413	0.00887594	0.0144638	0.0474724	1.59853	1.72069	1.36742	0.177572	0.176	0.072804	NA	PF00078	IPR000477	transposon_related	low
HORVU.MOREX.r3.4HG0394080	Receptor-like kinase	chr4H	516552682	516555727	16.957	-3.51464	2.20139e-05	0.0019586	0.00318799	0.0492784	0.183316	0.330761	0.479079	0.0701	0	0.018647	GO:0004672,GO:0005524,GO:0006468,GO:0016020,GO:0016021,GO:0016301,GO:0016310	PF07714	IPR011009,IPR001245	protein_coding	high
HORVU.MOREX.r3.6HG0608270	Retrotransposon protein, putative, unclassified	chr6H	467407454	467407903	17.1975	-3.56463	3.06817e-06	0.000376833	0.000612539	0.0497708	2.71617	4.1277	3.90867	0.489061	0	0.400357	GO:0003964,GO:0006278	PF14529	IPR005135,IPR005135	transposon_related	low
HORVU.MOREX.r3.4HG0366810	RNA-directed DNA polymerase (reverse transcriptase)-related family protein	chr4H	254684326	254685030	10.0272	-4.21276	0.000170178	0.00997436	0.016255	0.0248039	1.49865	1.11631	0.895005	0.199085	0	0	NA	PF13966	IPR026960	protein_coding	high
HORVU.MOREX.r3.4HG0366770	Deoxyuridine 5'-triphosphate nucleotidohydrolase	chr4H	254678123	254680236	25.939	-6.2578	2.56749e-08	6.22591e-06	1.01703e-05	0.00599694	0.837522	0.85466	0.473374	0.015206	0	0.012188	GO:0004170,GO:0006226,GO:0009117,GO:0016787,GO:0046080,GO:0046872	NA	NA	protein_coding	low
HORVU.MOREX.r3.6HG0548510	F-box family protein	chr6H	21983790	21984530	12.6506	-7.06794	2.41953e-07	4.28001e-05	6.99157e-05	0.00288606	1.4996	0.760302	1.94584	0	0	0	NA	PF12937	IPR001810,IPR001810,IPR001810	protein_coding	high
HORVU.MOREX.r3.4HG0366830	Retrotransposon protein, putative, unclassified	chr4H	254685721	254686668	13.9803	-7.22702	9.21761e-08	1.9321e-05	3.15617e-05	0.00261312	1.07394	1.14306	0.419313	0	0	0	NA	PF00078	IPR000477	transposon_related	low
HORVU.MOREX.r3.7HG0719630	SPX domain-containing family protein	chr7H	525358807	525359127	20.4381	-7.77538	4.78147e-09	1.39135e-06	2.27283e-06	0.00181796	6.75613	20.3822	6.75572	0	0	0	GO:0005783,GO:0016036	NA	NA	protein_coding	low
HORVU.MOREX.r3.4HG0366860	Tudor/PWWP/MBT domain-containing protein	chr4H	254693442	254715418	42.1513	-7.8473	2.52298e-10	1.02301e-07	1.67112e-07	0.00183772	9.30235	14.2607	7.47112	0	0	0.108477	NA	PF04818	IPR006903	protein_coding	low
HORVU.MOREX.r3.6HG0580680	Dynamin-3	chr6H	213760133	213760717	22.8606	-7.92704	4.85167e-10	1.79106e-07	2.92577e-07	0.00169947	3.16003	3.72001	4.28211	0	0	0	GO:0000166,GO:0000266,GO:0001917,GO:0003374,GO:0003924,GO:0005515,GO:0005525,GO:0005737,GO:0005739,GO:0005794,GO:0005856,GO:0005874,GO:0006897,GO:0007416,GO:0008017,GO:0014069,GO:0016185,GO:0016787,GO:0030424,GO:0031798,GO:0031802,GO:0031966,GO:0042802,GO:0043083,GO:0043197,GO:0044327,GO:0045202,GO:0046847,GO:0048471,GO:0050998,GO:0051491,GO:0061001,GO:0061002,GO:0061025,GO:0061828,GO:0061829,GO:…	NA	NA	protein_coding	low
